# Supplementary material for: Classical center-surround receptive fields facilitate novel object detection in retinal bipolar cells
Source: Nat Commun. 2022 Sep 26;13:5575. doi: 10.1038/s41467-022-32761-8 (PMC9512824; doi:10.1038/s41467-022-32761-8)
Supplement: Supplementary file 4 — Source Data [file 41467_2022_32761_MOESM4_ESM.xlsx]

## Sheet: Figure 1
	Panel b				Panel c				Panel f
										Rise time motion			Rise time flash			Decay time motion			Decay time flash
	cluster #	Index on	Index off		Cluster	SAC on	SAC off		Cluster	mean	SD		mean	SD		mean	SD		mean	SD
	2	0.13	0.194		C1		4		C1	0.239616	0.142087		0.12795	0.0725754		0.550811	0.310969		0.471373	0.267096
	3	0.119	0.254		C2		4		C2	0.280211	0.2055		0.252867	0.15		0.767515	0.390938		0.834673	0.31323
	4	0.101	0.22		C3		28		C3	0.234504	0.12699		0.102257	0.0823809		0.93248	0.364834		1.08644	0.378866
	5	0.097	0.199		C4		2		C4	0.195399	0.102337		0.0849101	0.0625755		0.673736	0.328178		0.369571	0.206343
	6	0.085	0.198		C5		22		C5	0.23771	0.209566		0.0811946	0.0341079		0.431792	0.232215		0.283585	0.176147
	7	0.081	0.215		C6		38		C6	0.146939	0.0856233		0.0572526	0.0347818		0.371774	0.250649		0.163624	0.0680667
	8	0.075	0.207		C7	45			C7	0.166414	0.148815		0.0338119	0.0161504		0.489934	0.500033		0.129304	0.131958
	9	0.088	0.235		C8	24			C8	0.24482	0.145407		0.0437474	0.0202076		0.38638	0.281957		0.165895	0.0855821
	10	0.083	0.229		C9	3			C9	0.344822	0.135207		0.0538948	0.0216308		0.724767	0.413265		0.36612	0.168265
	11	0.081	0.225		C10	6			C10	0.282492	0.14152		0.0813811	0.0358824		0.462248	0.230777		0.338621	0.117344
	12	0.079	0.215		C11	12			C11	0.188579	0.15725		0.0435519	0.0268003		0.771409	0.517031		0.352464	0.270242
	13	0.078	0.207		C12	6			C12	0.248085	0.121143		0.155402	0.105229		0.822163	0.407571		0.742842	0.323203
	14	0.075	0.201		C13	2			C13	0.285096	0.266272		0.0553437	0.0349426		1.39503	0.604176		0.840624	0.423854
					C14	2			C14	0.186146	0.0853315		0.0524894	0.0389752		1.44886	0.586649		1.36601	0.526072
	Panels g&h
		Peak			Rise time			Decay time			TI
	Cluster	mean	SD		mean	SD		mean	SD		mean	SD
	C1	1.28523	0.58415		0.529041	0.452903		0.799659	0.95556		0.720026	0.0909999
	C2	0.986725	0.395165		0.919119	1.12595		1.18481	1.46831		0.58569	0.0875109
	C3	1.01385	0.426632		0.391549	0.714985		1.28347	0.916776		0.570341	0.079876
	C4	1.20321	0.41431		0.434241	0.900552		0.464977	0.786868		0.725296	0.048653
	C5	1.33552	0.621433		0.425451	0.380617		0.755185	0.8912		0.801855	0.03415
	C6	1.49963	0.663168		0.395116	0.428371		0.495483	0.458601		0.884497	0.0420069
	C7	1.76713	1.02754		0.247901	0.340601		0.32115	0.653589		0.893874	0.0588467
	C8	1.66392	0.832415		0.202684	0.219536		0.455781	0.488742		0.858304	0.0430385
	C9	1.30895	0.342891		0.159728	0.116588		0.536555	0.5244		0.731647	0.0368755
	C10	1.43282	0.720602		0.302412	0.277114		0.769772	0.451661		0.775267	0.0537421
	C11	1.31155	0.588441		0.270441	0.362949		0.479549	0.771103		0.723874	0.0593918
	C12	1.03752	0.33645		0.585264	0.742346		0.946894	0.650319		0.597678	0.0900334
	C13	1.30627	0.43545		0.209501	0.221896		0.593006	0.661807		0.631296	0.0394312
	C14	0.951039	0.464034		0.270178	0.34625		0.921574	0.824589		0.443625	0.108485

## Sheet: Figure 2
	Panel c				Panel d			Panel e						Panel f
		Edge enhancement			Emerging object enhancement				Transient		Sustained				Rise time				Decay time
	Cluster	mean	SEM		mean	SEM			mean	SEM	mean	SEM			Transient		Sustained		Transient		Sustained
	C1	0.135456	0.117909		0.226494	0.202866		FF flash	1.47204	0.0329201	1.15593	0.0237538			mean	SEM	mean	SEM	mean	SEM	mean	SEM
	C2	-0.0709247	0.096155		-0.0856807	0.0932926		Edge	1.43152	0.0329853	1.18609	0.0226764		FF flash	0.303859	0.0170488	0.306876	0.014494	0.456191	0.0267761	0.723704	0.0325594
	C3	0.0146555	0.0540598		0.180255	0.0683624		Emerging	1.28201	0.0316674	1.17329	0.0198367		Edge	0.330986	0.0158344	0.342645	0.0149646	0.504499	0.0381108	0.709955	0.0351668
	C4	-0.0873018	0.0511213		0.220698	0.0655473		FF motion	1	0	1	0		Emerging	0.440708	0.0243133	0.538751	0.0248613	0.635656	0.0239362	0.699846	0.0235968
	C5	-0.0969783	0.10328		0.369841	0.17816		Exit	0.965831	0.0186656	0.997778	0.0145821		FF motion	1	0	1	0	1	0	1	0
	C6	0.0642893	0.0299174		0.283543	0.135287								Exit	0.797507	0.0396636	0.798899	0.0296707	0.76096	0.0380775	0.770273	0.0270337
	C7	0.0656203	0.0291611		0.376955	0.072561
	C8	0.0614884	0.0305243		0.282618	0.0481709
	C9	0.0660451	0.0218968		0.196075	0.02456
	C10	0.190121	0.0352846		0.211667	0.0348572
	C11	0.0702431	0.034173		0.11989	0.0762932
	C12	0.0595949	0.0358342		0.0082432	0.0726672
	C13	0.165072	0.020015		0.374995	0.0422102
	C14	0.131022	0.03702		0.338909	0.0509123

## Sheet: Figure 3
	Panel c								Panel d
		Control		GABA/Gly blockers		CNQX/HEPES				Rise time								Decay time
		mean	SD	mean	SD	mean	SD			Control		GABA/Gly blockers		CNQX/HEPES				Control		GABA/Gly blockers		CNQX/HEPES
	FF flash	1.34996	0.310139	1.65905	0.199659	1.40154	0.218969			mean	SD	mean	SD	mean	SD			mean	SD	mean	SD	mean	SD
	Edge	1.39152	0.280559	1.45965	0.260585	0.808559	0.219278		FF flash	0.208814	0.161913	0.249278	0.070362	0.228934	0.230066			0.459033	0.300216	0.599137	0.0896234	0.500396	0.289908
	Emerging	1.27102	0.299672	1.3392	0.300568	0.620211	0.160438		Edge	0.320979	0.230798	0.228206	0.238704	0.269838	0.182073			0.549617	0.369215	0.500109	0.152244	0.510008	0.290795
	FF motion	1	0	1	0	1	0		Emerging	0.304573	0.0857962	0.419608	0.0606455	0.519571	0.358947			0.66766	0.0905682	0.617302	0.131241	0.878073	0.349023
	Exit	0.968797	0.19988	0.930701	0.319058	0.622791	0.200638		FF motion	1	0	1	0	1	0			1	0	1	0	1	0
									Exit	0.989182	0.164721	0.948461	0.30098	0.638759	0.320074			0.920487	0.260391	0.76146	0.101401	0.73102	0.299922
	Panel e
		edge enhancement			Emerging object enhancement
		mean	SD		mean	SD
	control	0.059481	0.20554		0.308335	0.220432
	AC	-0.130894	0.194836		0.422902	0.289969
	HC	-0.422149	0.235487		0.0191816	0.228058

## Sheet: Figure 5
	Panel f
		mutual information
	surround	mean	SD
	0	0.0793786	0.0994043
	0.05	0.257021	0.0403557
	0.1	0.329223	0.0696794
	0.15	0.360585	0.0203526
	0.2	0.380611	0.0291711
	0.25	0.430803	0.0203299
	0.3	0.50853	0.0406673
	0.35	0.558951	0.0392431
	0.4	0.63922	0.0408383
	0.45	0.687988	0.0788104
	0.5	0.698596	0.0800839
	0.55	0.71069	0.0303304
	0.6	0.699084	0.060294
	0.65	0.64019	0.0600746
	0.7	0.588677	0.0998142
	0.75	0.508462	0.0290622
	0.8	0.469763	0.0496898
	0.85	0.431226	0.0525339
	0.9	0.380069	0.0584971
	0.95	0.350867	0.0398369
	1	0.34195	0.0206569

## Sheet: Figure 6
	Panel e
		DSI
		mean	SD
	edge near soma	0.309067	0.190292
	edge near tips	-0.309067	-0.190292
	full field	0.0127434	0.2194
